# Supplementary material for: Systematic Culturomics Shows that Half of Chicken Caecal Microbiota Members can be Grown in Vitro Except for Two Lineages of Clostridiales and a Single Lineage of Bacteroidetes
Source: Microorganisms. 2019 Oct 28;7(11):496. doi: 10.3390/microorganisms7110496 (PMC6920758; doi:10.3390/microorganisms7110496)
Supplement: Supplementary file 1 [file microorganisms-07-00496-s001.zip]

Archive with 3 entries (3 files):
- Figure S1.pdf
- Table S1.xls
- Table S2.xlsx
