# Supplementary material for: Systematic Culturomics Shows that Half of Chicken Caecal Microbiota Members can be Grown in Vitro Except for Two Lineages of Clostridiales and a Single Lineage of Bacteroidetes
Source: Microorganisms. 2019 Oct 28;7(11):496. doi: 10.3390/microorganisms7110496 (PMC6920758; doi:10.3390/microorganisms7110496)
Supplement: Supplementary file 1 [file microorganisms-07-00496-s001.zip › Table S1.xls]

## Sheet: Table S1
Table S1. List of all media tested in this study.
Experiment	Nutrient Broth	Supplement category	Supplement type	Dilution of caecal sample		Supplement concentration	Sterilisation	Comment
Exp1	x	x	x	Caecal inoculum	Caecum 1
Exp1	WCHA	NonSuppl	Wilkins Chalgren Agar	3	Sample1_1		Autoclaved	Wilkins - Chalgren Anaerobe Broth - Oxoid
Exp1	WCHA	NonSuppl	Wilkins Chalgren Agar	6	Sample1_2		Autoclaved	Wilkins - Chalgren Anaerobe Broth - Oxoid
Exp1	WCHB	NonSuppl	Wilkins Chalgren Broth	3	Sample1_3		Autoclaved	Wilkins - Chalgren Anaerobe Broth - Oxoid
Exp1	WCHB	NonSuppl	Wilkins Chalgren Broth	6	Sample1_4		Autoclaved	Wilkins - Chalgren Anaerobe Broth - Oxoid
Exp1	YCFA	NonSuppl	Yeast Casitone Fatty Acid agar	3	Sample1_5		Autoclaved
Exp1	YCFA	NonSuppl	Yeast Casitone Fatty Acid agar	6	Sample1_6		Autoclaved
Exp1	YCFB	NonSuppl	Yeast Casitone Fatty Acid broth	3	Sample1_7		Autoclaved
Exp1	YCFB	NonSuppl	Yeast Casitone Fatty Acid broth	6	Sample1_8		Autoclaved
Exp1	BHI	NonSuppl	Brain Heart Infusion medium	3	Sample1_9		Autoclaved	Brain Heart Infusion - Oxoid
Exp1	BHI	NonSuppl	Brain Heart Infusion medium	6	Sample1_10		Autoclaved	Brain Heart Infusion - Oxoid
Exp1	BHI	NonSuppl	Brain Heart Infusion medium	3	Sample1_11		Autoclaved	Brain Heart Infusion - Oxoid
Exp1	BHI	NonSuppl	Brain Heart Infusion medium	6	Sample1_12		Autoclaved	Brain Heart Infusion - Oxoid
Exp1	WCHA	ComplexSubst	mucin	3	Sample1_13	0.1	Autoclaved with added supplement	10 g added to 100 ml of the broth and autoclaved
Exp1	WCHA	ComplexSubst	mucin	6	Sample1_14	0.1	Autoclaved with added supplement	10 g added to 100 ml of the broth and autoclaved
Exp1	WCHB	ComplexSubst	mucin	3	Sample1_15	0.1	Autoclaved with added supplement	10 g added to 100 ml of the broth and autoclaved
Exp1	WCHB	ComplexSubst	mucin	6	Sample1_16	0.1	Autoclaved with added supplement	10 g added to 100 ml of the broth and autoclaved
Exp1	YCFA	ComplexSubst	mucin	3	Sample1_17	0.1	Autoclaved with added supplement	10 g added to 100 ml of the broth and autoclaved
Exp1	YCFA	ComplexSubst	mucin	6	Sample1_18	0.1	Autoclaved with added supplement	10 g added to 100 ml of the broth and autoclaved
Exp1	YCFB	ComplexSubst	mucin	3	Sample1_19	0.1	Autoclaved with added supplement	10 g added to 100 ml of the broth and autoclaved
Exp1	YCFB	ComplexSubst	mucin	6	Sample1_20	0.1	Autoclaved with added supplement	10 g added to 100 ml of the broth and autoclaved
Exp1	WCHA	ComplexSubst	CMC	3	Sample1_21	0.5 %	Autoclaved with added supplement	Carboxymethyl cellulose
Exp1	WCHA	ComplexSubst	CMC	6	Sample1_22	0.5 %	Autoclaved with added supplement	Carboxymethyl cellulose
Exp1	WCHB	ComplexSubst	CMC	3	Sample1_23	0.5 %	Autoclaved with added supplement	Carboxymethyl cellulose
Exp1	WCHB	ComplexSubst	CMC	6	Sample1_24	0.5 %	Autoclaved with added supplement	Carboxymethyl cellulose
Exp1	YCFA	ComplexSubst	CMC	3	Sample1_25	0.5 %	Autoclaved with added supplement	Carboxymethyl cellulose
Exp1	YCFA	ComplexSubst	CMC	6	Sample1_26	0.5 %	Autoclaved with added supplement	Carboxymethyl cellulose
Exp1	YCFB	ComplexSubst	CMC	3	Sample1_27	0.5 %	Autoclaved with added supplement	Carboxymethyl cellulose
Exp1	YCFB	ComplexSubst	CMC	6	Sample1_28	0.5 %	Autoclaved with added supplement	Carboxymethyl cellulose
Exp1	WCHA	ComplexSubst	Feed 1	3	Sample1_29	0.1	Autoclaved with added supplement	10 g added to 100 ml of the broth and autoclaved
Exp1	WCHA	ComplexSubst	Feed 1	6	Sample1_30	0.1	Autoclaved with added supplement	10 g added to 100 ml of the broth and autoclaved
Exp1	WCHB	ComplexSubst	Feed 1	3	Sample1_31	0.1	Autoclaved with added supplement	10 g added to 100 ml of the broth and autoclaved
Exp1	WCHB	ComplexSubst	Feed 1	6	Sample1_32	0.1	Autoclaved with added supplement	10 g added to 100 ml of the broth and autoclaved
Exp1	BloodAg	NonSuppl	Blood agar	3	Sample1_33		Autoclaved
Exp1	BloodAg	NonSuppl	Blood agar	6	Sample1_34		Autoclaved
Exp1	BrucellaAg	NonSuppl	Brucella agar	3	Sample1_35		Autoclaved
Exp1	BrucellaAg	NonSuppl	Brucella agar	6	Sample1_36		Autoclaved
Exp1	LB agar	Fruit	maize	3	Sample1_37	0.1	Autoclaved with added supplement	10 g added to 100 ml of the broth and autoclaved
Exp1	LB agar	Fruit	maize	6	Sample1_38	0.1	Autoclaved with added supplement	10 g added to 100 ml of the broth and autoclaved
Exp1	LB broth	Fruit	maize	3	Sample1_39	0.1	Autoclaved with added supplement	10 g added to 100 ml of the broth and autoclaved
Exp1	LB broth	Fruit	maize	6	Sample1_40	0.1	Autoclaved with added supplement	10 g added to 100 ml of the broth and autoclaved
Exp1	LB agar	Fruit	apple	3	Sample1_41	0.1	Autoclaved with added supplement	10 g added to 100 ml of the broth and autoclaved
Exp1	LB agar	Fruit	apple	6	Sample1_42	0.1	Autoclaved with added supplement	10 g added to 100 ml of the broth and autoclaved
Exp1	LB broth	Fruit	apple	3	Sample1_43	0.1	Autoclaved with added supplement	10 g added to 100 ml of the broth and autoclaved
Exp1	LB broth	Fruit	apple	6	Sample1_44	0.1	Autoclaved with added supplement	10 g added to 100 ml of the broth and autoclaved
Exp1	LB agar	Fruit	banana	3	Sample1_45	0.1	Autoclaved with added supplement	10 g added to 100 ml of the broth and autoclaved
Exp1	LB agar	Fruit	banana	6	Sample1_46	0.1	Autoclaved with added supplement	10 g added to 100 ml of the broth and autoclaved
Exp1	LB broth	Fruit	banana	3	Sample1_47	0.1	Autoclaved with added supplement	10 g added to 100 ml of the broth and autoclaved
Exp1	LB broth	Fruit	banana	6	Sample1_48	0.1	Autoclaved with added supplement	10 g added to 100 ml of the broth and autoclaved
Exp1	LB agar	ComplexSubst	potatoe	3	Sample1_49	0.1	Autoclaved with added supplement	10 g added to 100 ml of the broth and autoclaved
Exp1	LB agar	ComplexSubst	potatoe	6	Sample1_50	0.1	Autoclaved with added supplement	10 g added to 100 ml of the broth and autoclaved
Exp1	LB broth	ComplexSubst	potatoe	3	Sample1_51	0.1	Autoclaved with added supplement	10 g added to 100 ml of the broth and autoclaved
Exp1	LB broth	ComplexSubst	potatoe	6	Sample1_52	0.1	Autoclaved with added supplement	10 g added to 100 ml of the broth and autoclaved
Exp1	LB agar	ComplexSubst	Feed 2	3	Sample1_53	0.1	Autoclaved with added supplement	10 g added to 100 ml of the broth and autoclaved
Exp1	LB agar	ComplexSubst	Feed 2	6	Sample1_54	0.1	Autoclaved with added supplement	10 g added to 100 ml of the broth and autoclaved
Exp1	LB broth	ComplexSubst	Feed 2	3	Sample1_55	0.1	Autoclaved with added supplement	10 g added to 100 ml of the broth and autoclaved
Exp1	LB broth	ComplexSubst	Feed 2	6	Sample1_56	0.1	Autoclaved with added supplement	10 g added to 100 ml of the broth and autoclaved
Exp1	LB agar	NonSuppl	Luria Bertani agar	3	Sample1_57		Autoclaved
Exp1	LB agar	NonSuppl	Luria Bertani agar	6	Sample1_58		Autoclaved
Exp1	LB broth	NonSuppl	Luria Bertani broth	3	Sample1_59		Autoclaved
Exp1	LB broth	NonSuppl	Luria Bertani broth	6	Sample1_60		Autoclaved
Exp2	x	x	x	Caecal inoculum	Caecum 2
Exp2	BHI	NonSuppl	Brain Heart Infusion medium	5	Sample2_1		Autoclaved	Brain Heart Infusion - Oxoid
Exp2	BHI	ComplexSubst	starch	5	Sample2_2	0.5 %	Autoclaved with added supplement	Starch from potato - Sigma Aldrich
Exp2	BHI	ComplexSubst	cellulose	5	Sample2_3	0.5 %	Autoclaved with added supplement	Sigmacell cellulose - Sigma Aldrich
Exp2	BHI	ComplexSubst	mucin	5	Sample2_4	0.5 %	Autoclaved with added supplement	Mucin from porcine stomach, Type II - Sigma Aldrich
Exp2	BHI	BS	BS	5	Sample2_5	0.15 %	Supplement filter sterilised and added to the broth after autoclave sterilisation	Bile salts for microbology, Fluka Analytical
Exp2	BHI	ComplexSubst	oil	5	Sample2_6	0.5 %	Autoclaved with added supplement	sunflower oil
Exp2	BHI	SimpleSubst	lactate	5	Sample2_7	0.5 %	Supplement filter sterilised and added to the broth after autoclave sterilisation	Lactic acid - Sigma Aldrich
Exp2	BHI	Carbohydrates	glucose	5	Sample2_8	0.5 %	Supplement filter sterilised and added to the broth after autoclave sterilisation	α-D-Glucose - Sigma Aldrich
Exp2	BHI	SimpleSubst	panthenol	5	Sample2_9		Supplement filter sterilised and added to the broth after autoclave sterilisation	1 tablet was dissolved in 100 ml distilled water, filter sterilised and 5 µl of the filtrate were added to 100 ml of medium (Panthenol tbl. (dexpanthenolum) - Jenapharm])
Exp2	BHI	SimpleSubst	biotin	5	Sample2_10	0.05 µg/ml	Supplement filter sterilised and added to the broth after autoclave sterilisation	Biotin - Sigma Aldrich
Exp2	BHI	SimpleSubst	B12	5	Sample2_11	0.05 µg/ml	Supplement filter sterilised and added to the broth after autoclave sterilisation	B12 (cyanocobalamin) - Sigma Aldrich
Exp2	BHI	SimpleSubst	B complex	5	Sample2_12		Supplement filter sterilised and added to the broth after autoclave sterilisation	10 drops/100 ml of medium, filtrated
Exp3	x	x	x	Caecal inoculum	Caecum 3
Exp3	BHI	NonSuppl	Brain Heart Infusion medium	5	Sample3_1		Autoclaved with added supplement	Brain Heart Infusion - Oxoid
Exp3	BHI	NonSuppl	pH 5	5	Sample3_2		Autoclaved	pH adjusted to 5 with HCl after autoclaving
Exp3	BHI	NonSuppl	pH 9	5	Sample3_3		Autoclaved	pH adjusted to 9 with NaOH after autoclaving
Exp3	BHI	SimpleSubst	cholesterol	5	Sample3_4	0.4 %	Supplement filter sterilised and added to the broth after autoclave sterilisation	Cholesterol - Sigma Aldrich
Exp3	BHI	SimpleSubst	ethanol	5	Sample3_5	0.5 %	Supplement filter sterilised and added to the broth after autoclave sterilisation	Ethanol abs. - Penta
Exp3	BHI	SimpleSubst	glycerol	5	Sample3_6	0.5 %	Supplement filter sterilised and added to the broth after autoclave sterilisation	Glycerol - Sigma Aldrich
Exp3	BHI	SimpleSubst	glycine	5	Sample3_7	10 mM	Supplement filter sterilised and added to the broth after autoclave sterilisation	Glycine - Sigma
Exp3	BHI	SimpleSubst	acetate	5	Sample3_8	10 mM	Supplement filter sterilised and added to the broth after autoclave sterilisation	Sodium Acetate Anhydrous - Sigma Aldrich
Exp3	BHI	SimpleSubst	propionate	5	Sample3_9	10 mM	Supplement filter sterilised and added to the broth after autoclave sterilisation	Propionic acid - Sigma Aldrich, pH adjusted to 7
Exp3	BHI	SimpleSubst	lactate	5	Sample3_10	10 mM	Supplement filter sterilised and added to the broth after autoclave sterilisation	Lactic acid solution ACS reagent - Sigma Aldrich, pH adjusted to 7
Exp3	BHI	SimpleSubst	succinate	5	Sample3_11	10 mM	Supplement filter sterilised and added to the broth after autoclave sterilisation	Succinic acid - Sigma Aldrich
Exp3	BHI	SimpleSubst	pyruvate	5	Sample3_12	10 mM	Supplement filter sterilised and added to the broth after autoclave sterilisation	Sodium pyruvate - Sigma Aldrich
Exp3	BHI	BS	bile salts	5	Sample3_13	0.15 %	Supplement filter sterilised and added to the broth after autoclave sterilisation	Bile salts for microbology, Fluka Analytical
Exp3	BHI	ComplexSubst	egg yolk	5	Sample3_14	0.5 %	Supplement filter sterilised and added to the broth after autoclave sterilisation
Exp4	x	x	x	Caecal inoculum	Caecum 4
Exp4	BHI	NonSuppl	Brain Heart Infusion medium	5	Sample4_1		Autoclaved	Brain Heart Infusion - Oxoid
Exp4	BHI	SimpleSubst	YeastExt	5	Sample4_2	0.5 %	Autoclaved with added supplement	Yeast Extract - Duchefa Biochemie
Exp4	BHI	SimpleSubst	B complex	5	Sample4_3		Supplement filter sterilised and added to the broth after autoclave sterilisation	10 drops/100 ml of medium B-komplex gtt. - Generica
Exp4	BHI	SimpleSubst	cys+hem+K	5	Sample4_4		Supplement filter sterilised and added to the broth after autoclave sterilisation	L - cystein - Sigma Aldrich, Hemin- Sigma Aldrich, Vitamin K1 - Alfa Aesar
Exp4	BHI	BS	BS	5	Sample4_5	0.15 %	Supplement filter sterilised and added to the broth after autoclave sterilisation	Bile salts for microbology, Fluka Analytical
Exp4	BHI	ComplexSubst	oil	5	Sample4_6	0.5 %	Autoclaved with added supplement	sunflower oil
Exp4	BHI	ComplexSubst	Starch	5	Sample4_7	0.5 %	Autoclaved with added supplement	Starch from potato - Sigma Aldrich
Exp4	BHI	ComplexSubst	Cellulose	5	Sample4_8	0.5 %	Autoclaved with added supplement	Sigmacell cellulose - Sigma Aldrich
Exp4	BHI	ComplexSubst	mucin	5	Sample4_9	0.5 %	Autoclaved with added supplement	Mucin from porcine stomach, Type II - Sigma Aldrich
Exp4	BHI	SimpleSubst	acetate	5	Sample4_10	10 mM	Supplement filter sterilised and added to the broth after autoclave sterilisation	Sodium acetate trihydrate - Sigma Aldrich
Exp4	BHI	SimpleSubst	propionate	5	Sample4_11	10 mM	Supplement filter sterilised and added to the broth after autoclave sterilisation	Propionic acid - Sigma Aldrich, pH adjusted to 7
Exp4	BHI	SimpleSubst	lactate	5	Sample4_12	10 mM	Supplement filter sterilised and added to the broth after autoclave sterilisation	Lactic acid solution ACS reagent - Sigma Aldrich, pH adjusted to 7
Exp4	BHI	SimpleSubst	succinate	5	Sample4_13	10 mM	Supplement filter sterilised and added to the broth after autoclave sterilisation	Succinic acid - Sigma Aldrich
Exp4	BHI	SimpleSubst	pyruvate	5	Sample4_14	10 mM	Supplement filter sterilised and added to the broth after autoclave sterilisation	Sodium pyruvate - Sigma Aldrich
Exp4	BHI	SimpleSubst	ascorbate	5	Sample4_15	10 mM	Supplement filter sterilised and added to the broth after autoclave sterilisation	(+)-Sodium L-ascorbate - Sigma
Exp4	BHI	Carbohydrates	glucose	5	Sample4_16	0.5 %	Supplement filter sterilised and added to the broth after autoclave sterilisation	α-D-Glucose - Sigma Aldrich
Exp4	BHI	Carbohydrates	maltose	5	Sample4_17	0.5 %	Supplement filter sterilised and added to the broth after autoclave sterilisation	Maltose monohydrate - Sigma Aldrich
Exp4	BHI	Carbohydrates	saccharose	5	Sample4_18	0.5 %	Supplement filter sterilised and added to the broth after autoclave sterilisation	Sucrose (saccharose) - Sigma
Exp4	BHI	Carbohydrates	trehalose	5	Sample4_19	0.5 %	Supplement filter sterilised and added to the broth after autoclave sterilisation	D-(+)-Trehalose dihydrate - Sigma Aldrich
Exp4	BHI	Carbohydrates	fucose	5	Sample4_20	0.5 %	Supplement filter sterilised and added to the broth after autoclave sterilisation	L-(−)-Fucose - Sigma Aldrich
Exp4	BHI	ComplexSubst	egg yolk	5	Sample4_21	0.5 %	Autoclaved with added supplement
Exp4	BHI	Carbohydrates	rhamnose	5	Sample4_22	0.5 %	Supplement filter sterilised and added to the broth after autoclave sterilisation	L-Rhamnose - Sigma Aldrich
Exp4	BHI	ComplexSubst	pectin	5	Sample4_23	0.5 %	Autoclaved with added supplement	Pectin from apple - Sigma Aldrich
Exp4	BHI	ComplexSubst	inulin	5	Sample4_24	0.5 %	Supplement filter sterilised and added to the broth after autoclave sterilisation	Inulin from chicory -Sigma
Exp4	WCHA	NonSuppl	Wilkins - Chalgren Anaerobe Broth	4	Sample4_25		Autoclaved	Wilkins - Chalgren Anaerobe Broth - Oxoid
Exp4	BHI	NonSuppl	Brain Heart Infusion medium	4	Sample4_26		Autoclaved	Brain Heart Infusion - Oxoid
Exp4	WCHA	ATB	AMP	3	Sample4_27	100 µg/ml	Supplement filter sterilised and added to the broth after autoclave sterilisation	Ampicillin
Exp4	BHI	ATB	AMP	4	Sample4_28	100 µg/ml	Supplement filter sterilised and added to the broth after autoclave sterilisation	Ampicillin
Exp4	WCHA	ATB	COL	4	Sample4_29	30 µg/ml	Supplement filter sterilised and added to the broth after autoclave sterilisation	Colistin
Exp4	BHI	ATB	COL	4	Sample4_30	30 µg/ml	Supplement filter sterilised and added to the broth after autoclave sterilisation	Colistin
Exp4	WCHA	ATB	NAL	4	Sample4_31	30 µg/ml	Supplement filter sterilised and added to the broth after autoclave sterilisation	Nalidixic acid
Exp4	BHI	ATB	NAL	4	Sample4_32	30 µg/ml	Supplement filter sterilised and added to the broth after autoclave sterilisation	Nalidixic acid
Exp4	WCHA	ATB	STR	4	Sample4_33	30 µg/ml	Supplement filter sterilised and added to the broth after autoclave sterilisation	Streptomycin
Exp4	BHI	ATB	STR	5	Sample4_34	30 µg/ml	Supplement filter sterilised and added to the broth after autoclave sterilisation	Streptomycin
Exp4	WCHA	ATB	TET	3	Sample4_35	15 µg/ml	Supplement filter sterilised and added to the broth after autoclave sterilisation	Tetracycline
Exp4	BHI	ATB	TET	3	Sample4_36	15 µg/ml	Supplement filter sterilised and added to the broth after autoclave sterilisation	Tetracycline
Exp4	WCHA	ATB	TRIM	4	Sample4_37	15 µg/ml	Supplement filter sterilised and added to the broth after autoclave sterilisation	Trimethoprim
Exp4	BHI	ATB	TRIM	4	Sample4_38	15 µg/ml	Supplement filter sterilised and added to the broth after autoclave sterilisation	Trimethoprim
Exp4	WCHA	ATB	VAN	4	Sample4_39	30 µg/ml	Supplement filter sterilised and added to the broth after autoclave sterilisation	Vancomycin
Exp4	BHI	ATB	VAN	4	Sample4_40	30 µg/ml	Supplement filter sterilised and added to the broth after autoclave sterilisation	Vancomycin
Exp5	x	x	x	Caecal inoculum	Caecum 5
Exp5	WCHA	NonSuppl	Wilkins - Chalgren Anaerobe Broth	4	Sample5_1		Autoclaved	Wilkins - Chalgren Anaerobe Broth - Oxoid
Exp5	WCHA	ATB	AMP	3	Sample5_2	100 µg/ml	Supplement filter sterilised and added to the broth after autoclave sterilisation	Ampicillin
Exp5	WCHA	ATB	COL	4	Sample5_3	30 µg/ml	Supplement filter sterilised and added to the broth after autoclave sterilisation	Colistin
Exp5	WCHA	ATB	NAL	4	Sample5_4	30 µg/ml	Supplement filter sterilised and added to the broth after autoclave sterilisation	Nalidixic acid
Exp5	WCHA	ATB	STR	4	Sample5_5	30 µg/ml	Supplement filter sterilised and added to the broth after autoclave sterilisation	Streptomycin
Exp5	WCHA	ATB	TET	3	Sample5_6	15 µg/ml	Supplement filter sterilised and added to the broth after autoclave sterilisation	Tetracycline
Exp5	WCHA	ATB	TRIM	4	Sample5_7	15 µg/ml	Supplement filter sterilised and added to the broth after autoclave sterilisation	Trimethoprim
Exp5	WCHA	ATB	VAN	4	Sample5_8	30 µg/ml	Supplement filter sterilised and added to the broth after autoclave sterilisation	Vancomycin
Exp5	BHI	NonSuppl	Brain Heart Infusion medium	4	Sample5_9		Autoclaved	Brain Heart Infusion - Oxoid
Exp5	BHI	ATB	AMP	4	Sample5_10	100 µg/ml	Supplement filter sterilised and added to the broth after autoclave sterilisation	Ampicillin
Exp5	BHI	ATB	COL	4	Sample5_11	30 µg/ml	Supplement filter sterilised and added to the broth after autoclave sterilisation	Colistin
Exp5	BHI	ATB	NAL	4	Sample5_12	30 µg/ml	Supplement filter sterilised and added to the broth after autoclave sterilisation	Nalidixic acid
Exp5	BHI	ATB	STR	5	Sample5_13	30 µg/ml	Supplement filter sterilised and added to the broth after autoclave sterilisation	Streptomycin
Exp5	BHI	ATB	TET	3	Sample5_14	15 µg/ml	Supplement filter sterilised and added to the broth after autoclave sterilisation	Tetracycline
Exp5	BHI	ATB	TRIM	4	Sample5_15	15 µg/ml	Supplement filter sterilised and added to the broth after autoclave sterilisation	Trimethoprim
Exp5	BHI	ATB	VAN	4	Sample5_16	30 µg/ml	Supplement filter sterilised and added to the broth after autoclave sterilisation	Vancomycin
Exp5	BHI	Herb	black tea	5	Sample5_17	1 g per 100 ml of the broth	Autoclaved with added supplement
Exp5	BHI	Herb	green tea	5	Sample5_18	1 g per 100 ml of the broth	Autoclaved with added supplement
Exp5	BHI	Herb	coffee	5	Sample5_19	1 g per 100 ml of the broth	Autoclaved with added supplement
Exp5	BHI	Herb	cacao	5	Sample5_20	1 g per 100 ml of the broth	Autoclaved with added supplement
Exp5	BHI	Herb	lime	5	Sample5_21	1 g per 100 ml of the broth	Autoclaved with added supplement	lime blossom
Exp5	BHI	Herb	chamomile	5	Sample5_22	1 g per 100 ml of the broth	Autoclaved with added supplement	chamomile flower
Exp5	BHI	Herb	elderberry	5	Sample5_23	1 g per 100 ml of the broth	Autoclaved with added supplement	elderberry blossom
Exp5	BHI	Herb	mint	5	Sample5_24	1 g per 100 ml of the broth	Autoclaved with added supplement	mint leaf
Exp5	BHI	Herb	nettle	5	Sample5_25	1 g per 100 ml of the broth	Autoclaved with added supplement	nettle leaf
Exp5	BHI	ComplexSubst	hay	5	Sample5_26	1 g per 100 ml of the broth	Autoclaved with added supplement
Exp5	BHI	Herb	dandelion	5	Sample5_27	1 g per 100 ml of the broth	Autoclaved with added supplement	dandelion flower
Exp5	BHI	ComplexSubst	oak saw dust	5	Sample5_28	1 g per 100 ml of the broth	Autoclaved with added supplement
Exp5	BHI	NonSuppl	Brain Heart Infusion medium	5	Sample5_29		Autoclaved	Brain Heart Infusion - Oxoid
Exp5	BHI	SimpleSubst	NaNO3	5	Sample5_30	0.75 mg/ml	Autoclaved with added supplement	Sodium nitrate - Sigma Aldrich
Exp5	BHI	SimpleSubst	(NH4)2 SO4	5	Sample5_31	1.75 mg/ml	Autoclaved with added supplement	(NH4)2 SO4 molecular biology grade - Serva
Exp5	BHI	SimpleSubst	ethanolamine	5	Sample5_32	10 mM	Autoclaved with added supplement	Ethanolamine - Sigma Aldrich
Exp5	BHI	SimpleSubst	propandiol	5	Sample5_33	10 mM	Autoclaved with added supplement	1,3-Propanediol - Sigma Aldrich
Exp6	x	x	x	Caecal inoculum	Caecum 6
Exp6	BHI	NonSuppl	Brain Heart Infusion medium	5	Sample6_1		Autoclaved	Brain Heart Infusion - Oxoid
Exp6	BHI	Herb	garlic	5	Sample6_2	2 g per 100 ml of the broth	Supplement surface sterilised with ethanol and directly added to the broth
Exp6	BHI	Herb	onion	5	Sample6_3	1 g per 100 ml of the broth	Supplement surface sterilised with ethanol and directly added to the broth
Exp6	BHI	Herb	ginger	5	Sample6_4	1 g per 100 ml of the broth	Supplement surface sterilised with ethanol and directly added to the broth
Exp6	BHI	Herb	lemon	5	Sample6_5	1 g per 100 ml of the broth	Supplement surface sterilised with ethanol and directly added to the broth
Exp6	BHI	SimpleSubst	dipyridil	5	Sample6_6	0.1 mM	Supplement filter sterilised and added to the broth after autoclave sterilisation	2,2′-Dipyridyl - Sigma
Exp6	BHI	SimpleSubst	EDTA	5	Sample6_7	1 mM	Supplement filter sterilised and added to the broth after autoclave sterilisation	EDTA, Ethylenediaminetetraacetic acid disodium salt dihydrate - Sigma
Exp6	BHI	Herb	horse radish	5	Sample6_8	2 g per 100 ml of the broth	Supplement surface sterilised with ethanol and directly added to the broth
Exp6	BHI	BS	0.5xBS	5	Sample6_9	0.075 %	Supplement filter sterilised and added to the broth after autoclave sterilisation	Bile salts for microbology, Fluka Analytical
Exp6	BHI	BS	1xBS	5	Sample6_10	0.15 %	Supplement filter sterilised and added to the broth after autoclave sterilisation	Bile salts for microbology, Fluka Analytical
Exp6	BHI	BS	2xBS	5	Sample6_11	0.3 %	Supplement filter sterilised and added to the broth after autoclave sterilisation	Bile salts for microbology, Fluka Analytical
Exp6	BHI	BS	4xBS	5	Sample6_12	0.6 %	Supplement filter sterilised and added to the broth after autoclave sterilisation	Bile salts for microbology, Fluka Analytical
Exp6	BHI	ComplexSubst	caecal extract	5	Sample6_13		Supplement filter sterilised and added to the broth after autoclave sterilisation
Exp6	TSA	NonSuppl	Tryptose soya agar	5	Sample6_14		Autoclaved	Soyabean Casein Digest Agar - Himedia
Exp6	TGA	NonSuppl	Thioglycollate medium	5	Sample6_15		Autoclaved	Thioglycollate medium (brewer) - Oxoid
